# Supplementary material for: Habitat characteristics and animal management factors associated with habitat use by bottlenose dolphins in zoological environments
Source: PLoS One. 2021 Aug 30;16(8):e0252010. doi: 10.1371/journal.pone.0252010 (PMC8404980; doi:10.1371/journal.pone.0252010)
Supplement: S1 File — (XLSX) [file pone.0252010.s001.xlsx]

## Sheet: Sheet1
Number	Sex	Age	2018 Duration of Data Collected (min)	2019 Duration of Data Collected (min)
1	Female	3	164	1207
2	Female	5	469	190
3	Female	6	673	785
4	Female	6	255	775
5	Female	6	0	891
6	Female	7	596	0
7	Female	9	1454	1360
8	Female	10	1617	1440
9	Female	11	1261	1471
10	Female	12	967	0
11	Female	13	131	1065
12	Female	14	1968	1623
13	Female	15	1550	0
14	Female	15	1131	2018
15	Female	15	1849	2085
16	Female	16	0	901
17	Female	17	944	679
18	Female	20	45	0
19	Female	22	60	287
20	Female	23	215	0
21	Female	25	1611	2175
22	Female	28	459	780
23	Female	29	828	1108
24	Female	34	1028	1677
25	Female	36	1385	1046
26	Female	39	1504	1944
27	Female	41	395	0
28	Female	44	1359	2016
29	Male	4	903	951
30	Male	5	0	1861
31	Male	5	1031	875
32	Male	5	709	795
33	Male	6	689	0
34	Male	7	0	1046
35	Male	8	580	661
36	Male	9	524	297
37	Male	9	1138	0
38	Male	10	0	733
39	Male	11	917	1186
40	Male	11	959	1100
41	Male	12	1388	1323
42	Male	12	1164	900
43	Male	13	0	1470
44	Male	13	859	0
45	Male	13	370	919
46	Male	14	1510	1374
47	Male	14	0	467
48	Male	14	927	0
49	Male	15	1901	2061
50	Male	17	186	1123
51	Male	18	782	1770
52	Male	19	818	0
53	Male	21	157	700
54	Male	22	1420	574
55	Male	23	956	1424
56	Male	23	1891	1985
57	Male	24	1218	556
58	Male	24	1552	1763
59	Male	25	158	0
60	Male	25	406	843
61	Male	27	121	285
62	Male	27	0	943
63	Male	33	955	1432
64	Male	37	241	0
65	Male	39	2043	1546
