# Supplementary material for: Habitat characteristics and animal management factors associated with habitat use by bottlenose dolphins in zoological environments
Source: PLoS One. 2021 Aug 30;16(8):e0252010. doi: 10.1371/journal.pone.0252010 (PMC8404980; doi:10.1371/journal.pone.0252010)
Supplement: S2 File — (XLSX) [file pone.0252010.s002.xlsx]

## Sheet: Sheet1
Dive Duration Models	IV1	P	QIC
Model 1	Enrichment Program Index	0.01	13163.8
Model 2	Frequency New Enrichment	0.03	13952.1
Top Third Models	IV1	P	IV2	P	IV3	P	QIC
Model 1	Age	0.02	Habitat Type	0.002	Social Management	0.002	6491.57
Model 2	Training Duration	0.03	Habitat Type	0.001	Social Management	0.001	6696.21
Model 3	Age	0.04	Frequency New Enrichment	0.04	Social Management	0	7050.31
Model 4	Enrichment Program Index	0.003	Training Duration	0.01	Habitat Type	0	7367.55
Model 5	Age	0.02	Enrichment Program Index	0.01	Habitat Type	0.001	7402.45
Bottom Third Models	IV1	P	IV2	P	IV3	P	IV4	P	QIC
Model 1	Enrichment Program Index	0	Frequency New Enrichment	0	Interaction Programs	0.04	Social Management	0.046	1158.05
Model 2	Age	0.04	Enrichment Program Index	0.001	Frequency New Enrichment	0	Social Management	0.005	1234.73
Model 3	Enrichment Schedule	0.02	Frequency New Enrichment	0	Training Duration	0.01	Social Management	0.014	1242.84
Model 4	Age	0.04	Enrichment Schedule	0.01	Frequency New Enrichment	0	Social Management	0.018	1286.6
Model 5	Frequency New Enrichment	0	Interaction Programs	0.04	Training Duration	0.05	Social Management	0.006	1316.66
